# Supplementary material for: Human Cytomegalovirus UL29/28 Protein Interacts with Components of the NuRD Complex Which Promote Accumulation of Immediate-Early RNA
Source: PLoS Pathog. 2010 Jun 24;6(6):e1000965. doi: 10.1371/journal.ppat.1000965 (PMC2891856; doi:10.1371/journal.ppat.1000965)
Supplement: Table S1 — List of proteins isolated with HDAC1 at 24 h following infection with HCMV. Protein name, gi number, number of peptides detected in the MS spectra, sequence coverage (%), XProteo score (d'), and amino acid sequences of peptides confirmed by MALDI IT CID are shown for the isolated proteins. Only proteins confirmed by the CID fragmentation of at least two peptides were included in the table. M* indicates an oxidation at methionine; # indicates unique peptides in protein isoforms. (0.06 MB XLS) [file ppat.1000965.s001.xls]

## Sheet: Sheet1
Table 1. List of proteins identified in the immunoisolates of GFP-tagged HDAC1 from HCMV-infected cells at 24 hpi.
Tagged					# peptides	coverage	XProteo	peptides confirmed
protein	Isolated proteins			gi #	from MS	(%)	score (d')	by MS/MS
HDAC1	Tag	GFP	green fluorescent protein	211909965	10	35.9	5.2	TIFFKDDGNYK
								FEGDTLVNR
								SAMPEGYVQER
	Viral	UL97	UL97	15919313	5	10	1.5	LGQGSFGEVWPLDR
								DGDVTSVR
		UL28	UL28	28373247	7	20	4.1	DYVDEIVEGAWFK
								IPMTFVDR
		UL29	UL29	29423462	15	30	5.7	LQPNVPLVHPDHR
								DLGLSASMLR
								YESIGPVDR
		UL38	UL38	1780815	6	15	2.1	IPMTFVDR
								AILESER
	Host	HDAC1	histone deacetylase 1	48479080	16	37	11.3	VMTVSFHK
	(Homo Sapiens)							QQTDIAVNWAGGLHHAK#
								VLYIDIDIHHGDGVEEAFYTTDR
								MTHNLLLNYGLYR
								YYAVNYPLR#
		HDAC2	histone deacetylase 2	116284376	12	26	4.8	YGEYFPGTGDLR
								LHISPSNMTNQNTPEYMEK#
								FLRSIRPDNMSEYSK
		MTA1	Metastasis-associated protein MTA1	2498589	10	18	7.3	QLESLPATHIR
								EDFFFYSLVYDPQQK
								LPEASQSPLVLK
		MTA2	MTA2 protein	27370576	15	31	9.2	LNPADAPNPVVFVATK
								RPYAPINANAIK
								VWDPDNPLTDR
		ASCC3	Activating signal cointegrator 1 complex subunit 3 (ASC-1 complex subunit p200)	50400552	16	10.6	-	DEGWFLILGEVDK
								IHYPHVYDSQAEAMK
		SMC4	SMC4 structural maintenance of chromosomes 4-like 1 isoform a	50658065	12	11	-	SLVHDLFQK
								LGDLGAIDEK
								LEQIDGHIAEHNSK
		NSD1	nuclear receptor binding SET domain protein 1 isoform b	19923586	23	10	2.4	GGSLRGGAEDPSK
								LSSQPSAKAFLYEPTTQASGR
								DLPASGKSR
								AALVMDLIDLTPR
								NEVDGSNEK
		CHD4	Chromodomain helicase-DNA-binding protein 4 (CHD-4) (Mi-2 autoantigen 218 kDa protein) (Mi2-beta)	5921744	43	25	7.5	YAILNEPFK
								WQDIQNDPR
								YAILNEPFK
								QEESVDPDYWEK
		CHD3	Chromodomain helicase-DNA-binding protein 3	2645433	11	6	5.2	WSMPELMPDPSADSKR
								RHDYWLLAGIVLHGYAR
								LLEQALVIEEQLR
								EKSATESTPGER
		CHD5	Chromodomain helicase DNA binding protein 5	24308089	18	7.9	1.4	LLEQALVIEEQLR
								VGGNIEVLGFNAR
								ADVTRLPSMLSR
		SIN3A	transcriptional co-repressor Sin3A	23397666	22	27	4.5	VDSVRNDHGGTVK
								RIPGSTEAFPHQHR
								NPSIAVPIVLKR
		SIN3B	SIN3B long isoform	51449915	13	13	2.1	SAPSSEPHLIFVYEDR
								TPYEEQLHR
		LSD1	Lysine-specific histone demethylase 1 (BRAF35-HDAC complex protein BHC110)	51315808	17	20	4.2	QQPPAVQFVPPLPEWK
								LQELEANPPSDVYLSSR
								QSERPLRPSAAR
		CEP110	CENTRIOLIN	31071795	13	8	-	SLHGTVM*KINQER
								LATGQEEFR
		TCP1	T-complex 1	12653759	12	25.1	4.5	LLEVEHPAAK
								IHPTSVIAGYR
		CCT8	Chaperonin containing TCP1, subunit 8 (theta)	66267606	15	23.6	3.7	FAEAFEAIPR
								ELEVQHPAAK
		RBBP4	Histone-binding protein RBBP4; Retinoblastoma-binding protein 4	1172846	9	31	4.2	TPSSDVLVFDYTK
								GEFGGFGSVSGK
		FLJ00052	FLJ00052 protein (similar to Sin3 histone deacetylase corepressor complex component SDS3)	10440434	5	12	3.5	HDEEDYVEMK
								NAELFLQLETEQVER
		SPEN	SMART/HDAC1 associated repressor proteins (SHARP)	55665415	3	7.1	1.2	DGLFHEFK
								TTTYHDLR
		FN1	fibronectin 1 isoform 6 preproprotein	47132549	14	10	-	WSRPQAPITGYR
								DLEVVAATPTSLLISWDAPAVTVR
		FN3	titin	407139	44	7.8	6	EVSMTKASHSSTK
								VTEKAVTSPPR
		H2A	H2A histone family	70686	5	49.2	3.3	NDEELNK
								VGAGAPVYLAAVLEYLTAEILELAGNAAR
								VTIAQGGVLPNIQAVLLPK
		H2B	H2B histone family, member S	11036646	8	63	4.1	KESYSIYVYK
								AMGIMNSFVNDIFER
		H4	Histone H4	50542265	10	51.2	2.7	VFLENVIR
								ISGLIYEETR
	Likely	SPTBN4	spectrin, beta, non-erythrocytic 4 isoform 1	115430237	17	8.7	-	HGLLEGDIAAQSER
	contaminants							EIQGHQPR
	(Homo Sapiens)	MYO7A	myosin VIIa	1613788	5	3	-	VLMFTDTENWEISK
								DTLHGDIIQLVHSSR
		SSA1	52kD Ro/SSA autoantigen	14790039	17	39	4.7	NFLVEEEQR
								IHAEFVQQK
		VIM	vimentin	37852	28	66	8.1	FADLSEAANR
								LQEEMLQR
		ACTB	actin beta	15277503	10	38	4.5	VAPEEHPVLLTEAPLNPK
								QEYDESGPSIVHRK
								SYELPDGQVITIGNER
